# Supplementary material for: Health effects of European colonization: An investigation of skeletal remains from 19th to early 20th century migrant settlers in South Australia
Source: PLoS One. 2022 Apr 6;17(4):e0265878. doi: 10.1371/journal.pone.0265878 (PMC8985932; doi:10.1371/journal.pone.0265878)
Supplement: S2 Data — St Mary’s Cemetery: Supporting Data 2. (XLSX) [file pone.0265878.s003.xlsx]

## Sheet: Sheet1
EXCEL 2. Gurr et al. 2021_St Mary's Cemetery, South Australia_SUMMARY - ENAMEL HYPOPLASTIC DEFECT Macroscopic Examination
St Mary's Burial Code:	Age range at death (years)	Sex	Enamel Hypoplastic Defect Y/N	Linear Y/N	Tooth ID using FDI numbering notation for adults & subadults. (if type/side/jaw unknown - describe)	Labial/Buccal Y/N	Number of lines	Measurement from CEJ (mm) measured: 1st line closest to CEJ	Lingual Y/N	Number of lines	Measurement from CEJ	Pits Y/N	Labial/Buccal Y/N	Singular Y/N	Multiple Y/N	Lingual Y/N	Singular Y/N	Multiple Y/N	Bilateral Y/N or unknown	Comments			KEY__Adapted from EDI_ Elcock et al. ? (Prof B Ed of book chapter) 1) Defect Y/N 2) Type of defect_ Linear or Pit/s (L=linear_P=pit/s) 3) Number of lines 4) Number of pits_singular or multiple 5) Measurement (mm) from CEJ to each hypoplastic defect (midline if possible) on tooth crown surface:
SMB_4A_n/a	4	U	N	N	N/A	N	0	0	N	0	0	N	N	N	N	N	N	N	N/A
SMB_4B_n/a	1	U	N	N	N/A	N	0	0	N	0	0	N	N	N	N	N	N	N	N/A	NO TEETH_NOT EXAMINED FOR ENAMEL HYPOPLASIA
SMB_5_tooth_ 1 & 2 Loose incisors	25	F	Y	Y	LOOSE: 2 x permanent incisor Unknown_type/side/jaw	Y x2	1	2	N (not visible staining)	0	0	N	N	N	N	N	N	N	N	Staining/ soil deposit?
SMB_6_tooth 1 _loose incisor	45	M	Y	Y	LOOSE: 1 x upper central incisor- permanent (11 or 21) (side unknow-yet) (opposing upper central incisor too damaged post mortem to confirm bilateral defcets)	Y	3	5 6.5 7	N	0	0	N	N	N	N	N	N	N	U	occlusal toothwear _ possible pipe notch
SMB_8_n/a	1.5	U	N	N	N/A	N	0	0	N	0	0	N	N	N	N	N	N	N	N/A	Skull highly fragmented Maxilla & mandible semi intact 11 x loose teeth
SMB_9_tooth 1_incisor in situ	40	M	Y	Y	21 - in situ permanent upper left central incisor	Y	1	3	N	0	0	N	N	N	N	N	N	N	U	Cannot confirm if bilateral as opposing teeth on upper right side of jaw are missing
SMB_9_tooth 2_incisor in situ	40	M	Y	Y	22 - in situ permanent upper left lateral incisor	Y	1	2	N	0	0	N	N	N	N	N	N	N	U	Cannot confirm if bilateral as opposing teeth on upper right side of jaw are missing
SMB_9_ tooth 3_canine in situ	40	M	Y	Y	23 - in situ permanent upper left canine	Y	1	3	N	0	0	N	N	N	N	N	N	N	U	FAINTER LINE THAN 21 Cannot confirm if bilateral as opposing teeth on upper right side of jaw are missing
SMB_9_tooth 4_incisor in situ	40	M	Y	Y	32 - in situ permanent lower left lateral incisor	Y	1	2	N	0	0	N	N	N	N	N	N	N	U	FAINTER LINE Cannot confirm if bilateral as opposing teeth on upper right side of jaw are missing
SMB_9_tooth 5, 6 & 7 all loose_incisors	40	M	Y	Y	LOOSE X 3 3 X Incisors permanent ( 1 line on each tooth sample)	Y x3	1	2	N	0	0	N	N	N	N	N	N	N	U
SMB_9_tooth 8 _canine loose	40	M	Y	Y	LOOSE: 1 x Canine - permanent (unknown side/jaw) yet	Y	1	3	N	0	0	N	N	N	N	N	N	N	U
SMB_10_n/a	50	F	N	N	N/A	N	0	0	N	0	0	N	N	N	N	N	N	N	N/A	NO TEETH_NOT EXAMINED FOR ENAMEL HYPOPLASIA
SMB_11_n/a	1.8	U	N	N	N/A	N	0	0	N	0	0	N	N	N	N	N	N	N	N/A	Skull highly fragmented Maxilla & mandible semi intact 18 X loose teeth
SMB_13_n/a	1	U	N	N	N/A	N	0	0	N	0	0	N	N	N	N	N	N	N	N/A
SMB_14_n/a	60	M	N	N	N/A	N	0	0	N	0	0	N	N	N	N	N	N	N	N/A	Extentive antemortem tooth loss alveolar processes healed
SMB_16_n/a	0.3	U	N	N	N/A	N	0	0	N	0	0	N	N	N	N	N	N	N	N/A	NO TEETH_NOT EXAMINED FOR ENAMEL HYPOPLASIA
SMB_17A_n/a	0.3	U	N	N	N/A	N	0	0	N	0	0	N	N	N	N	N	N	N	N/A	NO TEETH_NOT EXAMINED FOR ENAMEL HYPOPLASIA
SMB_17B_n/a	3	U	N	N	N/A	N	0	0	N	0	0	N	N	N	N	N	N	N	N/A	NO TEETH_NOT EXAMINED FOR ENAMEL HYPOPLASIA
SMB_18_n/a	2	U	N	N	N/A	N	0	0	N	0	0	N	N	N	N	N	N	N	N/A	Skull highly fragmented mandible semi intact 13 X loose teeth
SMB _19_tooth 1 upp L _central insicor in situ	8	U	Y	Y X1	permanent _21 only (upp L central incisor _1 X in situ)	Y	1	2	N	0	0	N	N	N	N	N	N	N	N	possible trauma?
SMB _19_tooth 2 & 3_upp lat incisors 1 X in situ & 1 X loose_BILATERAL	8	U	Y	N	permanent _12 (upp lat incisors 1 X in situ) & permanent _22 (upp lat incisors 1 X loose)	N	0	0	N	0	0	Y x 2	Y X 2	N	Y x 2 _group on mesial side ~3 to 4 mm from CEJ	N	N	N	Y - pits only
SMB _19_tooth 4 & 5 upp canines in situ BILATERAL	8	U	Y	N	permanent _13 & 23 (upp canines in situ)	N	0	0	N	0	0	Y x 2	Y X 2	N	Y - X2 _group ~3 mm from CEJ	N	N	N	Y - pits only
SMB _19_tooth 6_ upp L_1st premolar in situ	8	U	Y	N	permanent _14 only (upp R first premolar _1 X in situ)	N	0	0	N	0	0	Y	Y	Y _1mm from CEJ mesial side of midline	N	N	N	N	N
SMB _19_tooth 7_ lower R _lateral insicor in situ	8	U	Y	N	permanent _42 only (loweer R lateral incisor _1 X in situ)	N	0	0	N	0	0	Y	Y	Y _5 mm from CEJ mesial side of midline	N	N	N	N	N
SMB_23_tooth 1_canine in situ	58	M	Y	N	43-in situ	N	0	0	N	0	0	Y	Y	N	Y _group of pits ~5 mm from CEJ	Y	N	Y _group of pits ~5 mm from CEJ	N	Facial bones fragmented _ No Maxillae 14 x loose teeth
SMB_23_tooth 2 & 3_LOOSE incisors BILATERAL	58	M	Y	N	LOOSE X 2 Probably 11 & 21 (permanent upper central incisors) or could be 12 & 22( upper laterals)	N	0	0	N	0	0	Y x 2	Y	N	Y _ 1 x group of pits ~2 mm from CEJ Some scattered / band shape 1 x incisor has caries on labial surface that obscures LEH	Y	N	Y _group of pits ~2 mm from CEJ	Y
SMB_24_n/a	2	U	N	N	N/A	N	0	0	N	0	0	N	Y	N	N	N	N	N	N/A
SMB_25A_n/a	0.6	U	N	N	N/A	N	0	0	N	0	0	N	N	N	N	N	N	N	N/A	NO TEETH_NOT EXAMINED FOR ENAMEL HYPOPLASIA
SMB_25B_n/a	2	U	N	N	N/A	N	0	0	N	0	0	N	N	N	N	N	N	N	N/A	NO TEETH_NOT EXAMINED FOR ENAMEL HYPOPLASIA
SMB_27A_n/a	0.3	U	N	N	N/A	N	0	0	N	0	0	N	N	N	N	N	N	N	N/A	ONLY TOOTH BUDS/GERMS HIGH IN ALVEOLAR BONE_ NOT OBSERVABLE/NOT EXAMINED FOR ENAMEL HYPOPLASIA
SMB_27B_n/a	2	U	N	N	N/A	N	0	0	N	0	0	N	N	N	N	N	N	N	N/A
SMB_28_ tooth 3 & 4 M1 in situ BILATERAL	13	U	Y	N	16 & 26 in situ (permanent upper first molars)	N	0	0	N	0	0	Y x 2	N	N	N	Y	N	Y- Both teeth have a line of small pits ~ 3 mm from CEJ distal cusp area	Y	Cribra orbitalia Type 4 (Stuart Macadam 1991) 18 loose teeth - permanent
SMB_28_tooth 1 & 2 central incisors in situ BILATERAL	13	U	Y	N	11 & 21 in situ (permanent upper central incisors)	N	0	0	N	0	0	Y x 2	Y or erosion??	N	Y_both teeth have 2 x large oval shallow pits 1st group 3 mm from CEJ 2nd group 3.5 mm from CEJ	N	N	N	Y	Are these pits or erosion??
SMB_28_tooth 4 & 5 LOOSE_lateral incisors BILATERAL	13	U	Y	Y	12 & 22 LOOSE: permanent upper lateral incisors	Y x2	2	2 4	N	0	0	N	N	N	N	N	Y
SMB_28_tooth 6 LOOSE_Canine	13	U	Y	Y	LOOSE: 1 x Canine permanent (unknown side/jaw) yet	Y	1	2	N	0	0	N	N	N	N	N	N	N	N
SMB_30_n/a	0	U	N	N	N/A	N	0	0	N	0	0	N	N	N	N	N	N	N	N/A	NO TEETH_NOT EXAMINED FOR ENAMEL HYPOPLASIA
SMB_31_n/a	4	U	N	N	N/A	N	0	0	N	0	0	N	N	N	N	N	N	N	N
SMB_32_n/a	1.6	U	N	N	N/A	N	0	0	N	0	0	N	N	N	N	N	N	N	N/A
SMB_33_n/a	0.6	U	N	N	N/A	N	0	0	N	0	0	N	N	N	N	N	N	N	N/A	NO TEETH_NOT EXAMINED FOR ENAMEL HYPOPLASIA
SMB_34_n/a	0.6	U	N	N	N/A	N	0	0	N	0	0	N	N	N	N	N	N	N	N/A	NO TEETH_NOT EXAMINED FOR ENAMEL HYPOPLASIA
SMB_38_n/a	0	U	N	N	N/A	N	0	0	N	0	0	N	N	N	N	N	N	N	N/A	NO TEETH_NOT EXAMINED FOR ENAMEL HYPOPLASIA
SMB_40_n/a	1.6	U	N	N	N/A	N	0	0	N	0	0	N	N	N	N	N	N	N	N/A
SMB_41_n/a	1.6	U	N	N	N/A	N	0	0	N	0	0	N	N	N	N	N	N	N	N/A
SMB_51_tooth 1 & 2 loose canines BILATERAL _	11	U	Y	Y	LOOSE: 2 x permanent- canine tooth buds Unknown_type/side/jaw	Y - Complete circumference	1	1	Y	1	1	N	N	N	N	N	N	N	Y	Defect or natural –?? complete line the circumference of the tooth base above CEJ
SMB_52A_n/a	0.3	U	N	N	N/A	N	0	0	N	0	0	N	N	N	N	N	N	N	N/A	NO TEETH_NOT EXAMINED FOR ENAMEL HYPOPLASIA
SMB_52B_n/a (paper 3)	10	U	N	N	N/A	N	0	0	N	0	0	N	N	N	N	N	N	N	N/A
SMB_53A_n/a	0.6	U	N	N	N/A	N	0	0	N	0	0	N	N	N	N	N	N	N	N/A
SMB_53B_n/a	0.6	U	N	N	N/A	N	0	0	N	0	0	N	N	N	N	N	N	N	N/A	NO TEETH_NOT EXAMINED FOR ENAMEL HYPOPLASIA
SMB_53C_tooth 1, 2, 3 & 4 Loose incisors Bilateral	32	F	Y	Y	LOOSE: 4 x permanent incisors Unknown_type/side/jaw- yet	Y x 4	1	2	N	0	0	Y x 2	Y	N	Y- 2 x tooth samples had multiple pits just above CEJ before LEH	N	N	N	Y
SMB_54_n/a	0.6	U	N	N	N/A	N	0	0	N	0	0	N	N	N	N	N	N	N	N/A
SMB_55_n/a	0	U	N	N	N/A	N	0	0	N	0	0	N	N	N	N	N	N	N	N/A	NO TEETH_NOT EXAMINED FOR ENAMEL HYPOPLASIA
SMB_56_n/a	0.5	U	N	N	N/A	N	0	0	N	0	0	N	N	N	N	N	N	N	N/A	Poss scurvy
SMB_57_tooth 1 & 2 incisors in situ Bilateral	50	M	Y	Y	32 & 42 (permanent lower lateral incisors)	Y x2	2	2 3	Y x2	2	2 2.5	N	N	N	N	N	N	N	Y
SMB_57_tooth 3 & 4 canines in situ Bilateral	50	M	Y	Y	33 & 43 permanent lower canines	Y x2	1 X 2 lines -tooth 33 1 X 3 lines - tooth 43	2 x2 4 x2 4.5 x1	Y x 1 - tooth 43 (tooth 33 too worn on lingual surface)	1	1.5	N	N	N	N	N	N	N	Y
SMB_57_tooth 5 incisor - Loose	50	M	Y	Y	LOOSE: 1 X large incisor permanent probably upper with fracture Unknown_type/side/jaw- yet	Y	2	2 3	? Too worn	0	0	N	N	N	N	N	N	N	N
SMB_57_tooth 6 canine- Loose	50	M	Y	Y	LOOSE: 1 x Canine - permanent probably upper (unknown side/jaw) yet	Y	1	2	N	0	0	Y	Y	N	Y - multiple scattered over surface	N	N	N	N
SMB_58_n/a	2	U	N	N	N/A	N	0	0	N	0	0	N	N	N	N	N	N	N	N/A
SMB_59_tooth 1 & 2 Loose incisors_Bilateral	52	M	Y	Y	LOOSE: X 2 Probably 11 & 21 (permanent upper central incisors)	Y x2	? CHECK WITH PROF B. Either mulyiple small line OR pronounced striations	???	N	0	0	N	N	N	N	N	N	N	??	? CHECK WITH PROF B. Either mulyiple small line OR pronounced striations
SMB_59_tooth 3 & 4 Loose incisors_	52	M	Y	Y	LOOSE: 2 x permanent incisor probably lower jaw Unknown_type/side NOT SURE IF THESE TWO INCISORS ARE THE SAME TYPE I.E, BILATERAL	Y x2	3	2 3 4	N	0	0	N	N	N	N	N	N	N	U	NOT SURE IF THESE TWO INCISORS ARE THE SAME TYPE I.E, BILATERAL
SMB_59_tooth 5 Loose incisor (POSS TRAUMA SEE NOTES ASK PROF B for paper 4)	52	M	Y	Y	LOOSE: 1 x permanent incisor Unknown_type/side/jaw	Y	1	3	N	0	0	N	N	N	N	N	N	N	U	Crown has vertical indentations/ was this trauma during development or natural? Ask Prof B
SMB_59_tooth 6_Loose poss canine or premolar	52	M	Y	N	LOOSE: 1 x Canine OR PREMOLAR? - permanent (unknown side/jaw) yet	N	0	0	N	0	0	Y	Y	N	Y - / or striations ?	Y	N	Y - GROUPED ABOVE CEJ	U	Check labial surface pits or striations??
SMB_60_n/a	0	U	N	N	N/A	N	0	0	N	0	0	N	N	N	N	N	N	N	N/A	NO TEETH_NOT EXAMINED FOR ENAMEL HYPOPLASIA
SMB_61_n/a	45	F	N	N	N/A	N	0	0	N	0	0	N	N	N	N	N	N	N	N/A
SMB_63_tooth 1 incisor in situ	60	M	Y	N	32 - in situ permanent lower left lateral incisor	N	0	0	N	0	0	Y	Y	N	Y - FAINT multiple scattered over surface - V.WORN	Y	N	Y -FAINT multiple scattered over surface - V.WORN	U POSSIBLE opposing tooth missing	WORN OCCLUSAL SURFACES
SMB_63_tooth 2 incisor Loose	60	M	Y	N	Possible 42? permanent lower left lateral incisor	N	0	0	N	0	0	Y	Y	N	Y - FAINT multiple scattered over surface - WORN with fracture in crown midline	?	N	?	U POSSIBLE opposing tooth missing
SMB_64_n/a	1	U	N	N	N/A	N	0	0	N	0	0	N	N	N	N	N	N	N	N/A
SMB_65_n/a	1	U	N	N	N/A	N	0	0	N	0	0	N	N	N	N	N	N	N	N/A	NO TEETH_NOT EXAMINED FOR ENAMEL HYPOPLASIA
SMB_66A_ n/a	1	U	N	N	N/A	N	0	0	N	0	0	N	N	N	N	N	N	N	N/A
SMB_66B_ (paper 3)_tooth 1 premolar in situ	40	F	Y	N	45 in situ Lower left second premolar	N	0	0	N	0	0	Y	N	N	N	Y	N	Y- faint pits on DISTAL half of midline. ~3 mm from CEJ	U opposing tooth missing
SMB_66B_ (paper 3)-tooth 3 _premolar in situ_	40	F	Y	N	14 in situ permanent upper right first premolar	N	0	0	N	0	0	Y	N	N	N	Y	N	Y - FAINT 3 mm from CEJ	U POSSIBLE opposing tooth missing	REASSESS PIT?- ASK PROF B
SMB_66B_ (paper 3)_tooth 4 & 5 in situ BILATERAL	40	F	Y	N	17 & 27 in situ permanent upper second molar	N	0	0	N	0	0	Y x 2	N	N	N	Y X2	N	Y - FAINT area of tiny pits 2 to 3 mm from CEJ	Y	REASSESS PITs faint ??- ASK PROF B
SMB_66B_(paper 3)_tooth 6 incisor in situ	40	F	Y	N	21 - in situ permanent upper left central incisor	N	0	0	N	0	0	Y	N	N	Y _5 & 6 mm from CEJ (possible pits 8 mmfrom CEJ worn on occlussal /labial junction/surface	N	N	N	U opposing tooth missing
SMB_66B_(paper 3)_tooth 7 canine in situ	40	F	Y	N	23 - in situ permanent upper left canine	N	0	0	N	0	0	Y	N	N	N	Y	N	Y- tiny, faint pits on mesial half of midline.	U opposing tooth missing	damage to centre of crown surface (labial?)
SMB_66B_(paper 3)_tooth 8 & 9 premolars in situ _BILATERAL	40	F	Y	N	44 & 34 in situ permanent lower first premolars	N	0	0	N	0	0	Y x 2	N	N	N	Y X2	N	Y- tiny, faint pits on mesial half of midline. 3 mm from CEJ	Y
SMB_67_n/a	0.9	U	N	N	N/A	N	0	0	N	0	0	N	N	N	N	N	N	N	N/A	NO TEETH_NOT EXAMINED FOR ENAMEL HYPOPLASIA
SMB_68_tooth 1 premolar	55	M	Y	N	14 in situ permanent upper right first premolar	N	0	0	N	0	0	Y	Y	N	Y-multiple small pits on surface	Y	N	Y??-multiple small pits on surface- STAINING OBSCURES THE PITS	N	Maxilla fragmented on partial right side present
SMB_68_tooth 2 Canine	55	M	Y	N	43-in situ Lower left canine	N	0	0	N	0	0	Y	Y	N	Y- three small pits in a row just above CEJ	enamel damaged	U	U	U opposing tooth missing
SMB_68_tooth 3 premolar	55	M	Y	N	44 in situ permanent lower first premolar	N	0	0	N	0	0	Y	Y	N	Y- three small pits in a row just above CEJ	TOO STAINED	U	U	N
SMB_68_tooth 4 7 5 premolarS BILATERAL	55	M	Y	N	45 & 35 in situ Lower left second premolar	N	0	0	N	0	0	Y x 2	Y X 2	N	Y x 2- just above 1 mm from CEJ	U 1x stained	U	U	y
SMB_69_n/a	0.9	U	N	N	N/A	N	0	0	N	0	0	N	N	N	N	N	N	N	N/A	NO TEETH_NOT EXAMINED FOR ENAMEL HYPOPLASIA
SMB_70_tooth 1 upp L central incisor in situ *see Ioannou et al. 2015	9	U	Y	Y	permanent _ 21 (upp L central incisors in situ)	Y	3	3 4 6	Y	2	4 6	Y	Y	N	Y _1st group OVER 3rd line approx 6 mm from CEJ _2nd group above line at occlusal surface approx 7 mm from CEJ	N	N	N	U opposing tooth missing	CONGENITAL SYPHILIS/ TB & MERCURY TREATMENT
SMB_70_tooth 2 & 3_upp lat incisors in situ BILATERAL	9	U	Y	N	permanent _12 & 22 (upp lat incisors X 2in situ semierupted)	N	0	0	N	0	0	Y x 2	Y X 2	Y _ X 2 8mm from CEJ midline large	N	N	N	N	Y - pits only	CONGENITAL SYPHILIS/ TB & MERCURY TREATMENT
SMB_70_tooth 4 & 5_uppcanines 1 x in situ 1 x Loose BILATERAL	9	U	Y	N	permanent _13 (loose) & 23 in situ (upp canines X 2 semi erupted - 13 high in alveolar but visible)	N	0	0	N	0	0	Y x 2	Y X 2	N	Y - X2 multiple large group scattered over surface - extends to lingual surface via mesial side	Y X2	N	Y X2 multiple extended from to labial surface via mesial side	Y - pits only	CONGENITAL SYPHILIS/ TB & MERCURY TREATMENT
SMB_70_tooth 6 upp L first molar in situ	9	U	Y	N	permanent _ 26 (upp L first molar in situ)	N	0	0	N	0	0	Y	Y	N	Y _EXTENSIVE pitting full circumference of crown & covering occlusal surface	Y	N	Y_ EXTENSIVE pitting full circumference of crown & covering occlusal surface	U opposing tooth missing	CONGENITAL SYPHILIS/ TB & MERCURY TREATMENT
SMB_71_n/a	0	U	N	N	N/A	N	0	0	N	0	0	N	N	N	N	N	N	N	N/A	NO TEETH_NOT EXAMINED FOR ENAMEL HYPOPLASIA
SMB_72_tooth 1- incisor in situ	50	M	Y	N	12 in situ permanent upper lateral incisors	N	0	0	N	0	0	Y	Y	Y _1 x oval shape 4 mm from CEJ	N	N	N	N	N
SMB_72_tooth 2 & 3-Canines in situ BILATERAL	50	M	Y	N	13 & 23 in situ permanent upper canines	N	0	0	N	0	0	Y x 2	Y X 2	N	Y x 2- band of pits 1 mm from CEJ, plus groups of pits on surface midline to distal	N	N	N	Y
SMB_72_tooth 4- premolar in situ	50	M	Y	N	24 in situ permanent upper first premolar	N	0	0	N	0	0	Y	Y	N	Y - near occlusal surface ~ 4 mm from CEJ on mesial side of midline	N	N	N	N
SMB_72_tooth 5 & 6 third molars__BILATERAL	50	M	Y	N	48 & 38 in situ permanent lower third molars	N	0	0	N	0	0	Y x 2	Y X 2	Y x 2 one pit near occlusal surface, mesial side of midline 2-3 mm from CRJ	N	N	N	N	Y
SMB_73_(paper 3) tooth 1 & 2 Upper central incisors in situ BILATERAL	40	M	Y	Y	11 & 21 in situ (postmortem damage to tooth 21) (permanent upper central incisors)	Y x2	2	3 4-5	N	0	0	Y x 2	Y X 2	N	Y x 2- 6 mm from CEJ	N	N	N	Y
SMB_73_(paper 3) _tooth 3 Upper R lateral incisor in situ	40	M	Y	Y	12* IN SITU permanent upper R lateral incisor *trauma unilateral	Y	1	3	N	0	0	N	N	N	N	N	N	N	N
SMB_73_ (paper 3) tooth 4 & 6 upper canines in situ BILATERAL	40	M	Y	Y	13 & 23 IN SITU permanent upper canines	Y x2	1	4	N	0	0	Y x 2	Y X 2	N	Y X2 above and below LEH ~ 4 to 6 mm from CEJ	Y X2	N	Y X2 2 mm from CEJ	Y
SMB_73_(paper 3) tooth 5 upper L second premolar in situ	40	M	Y	N	25 in situ (permanent upper L second premolar)	N	0	0	N	0	0	Y	Y	Y - distal side of midline near cusp ~5mm from CEJ	N	N	N	N	U opposing tooth missing
SMB_73_(paper 3) tooth 6 upper R first molar in situ	40	M	Y	N	16 in situ (permanent upper R first molar)	N	0	0	N	0	0	Y	Y	Y _1mm from CEJ line of pits	N	Y	Y 1mm from CEJ distal side of midline	N	U opposing tooth missing
SMB_73_(paper 3) tooth 7 & 8 lower central incisors in situ BILATERAL	40	M	Y	Y	41 & 31 in situ (permanent lower central incisors)	Y x2	1	3	Y	2	2 4	Y x 2	Y X 2	N	Y x 2 ~4.5 mm from CEJ	N	N	N	Y
SMB_73_(paper 3) tooth 9 & 10 lower lateral incisors in situ BILATERAL	40	M	Y	Y X 2	42 & 32 IN SITU permanent lower lateral incisors	Y X 2	1	3	Y x2	2	1 & 2 2 & 4	Y x 2	Y X 2	N	Y X2 ~ 4 to 5 mm from CEJ	N	N	N	Y
SMB_73_(paper 3) tooth 11 & 12 lower canines in situ BILATERAL	40	M	Y	Y X 2	43 & 33 IN SITU permanent LOWER canines	Y X 2	1	3 to 4	N	0	0	Y x 2	Y X 2	N	Y X2 group below, ON & above LEH ~ 4 & 6 to 7 mm from CEJ tooth 33 pits almost obliterate LEH	Y X1(33)	N	Y X 1 (33) ~5 to 6mm from CEJ	Y
SMB_73_(paper 3) tooth 13 lower L premolar in situ	40	M	Y	N	44 in situ permament lower L first premolar	N	0	0	N	0	0	Y	Y	N	Y on mesial side of midline ~2 mm from CEJ	N	N	N	N
SMB_75_n/a	6	U	N	N	N/A	N	0	0	N	0	0	N	N	N	N	N	N	N	N/A
SMB_77_n/a	0	U	N	N	N/A	N	0	0	N	0	0	N	N	N	N	N	N	N	N/A	NO TEETH_NOT EXAMINED FOR ENAMEL HYPOPLASIA
SMB_78_n/a	45	F	N	N	N/A	N	0	0	N	0	0	N	N	N	N	N	N	N	N/A
SMB_79_ tooth 1 & 2 lower canines in situ BILATERAL	18	F	Y	Y	43 & 33 IN SITU permanent LOWER canines	Y x2	2	2 4	N (not visible staining)	0	0	Y x 2	Y X 2	N	Y x 2 FAINT multiple scattered over surface -	N	N	N	Y
SMB_81_n/a	0.6	U	N	N	N/A	N	0	0	N	0	0	N	N	N	N	N	N	N	N/A	NO TEETH_NOT EXAMINED FOR ENAMEL HYPOPLASIA
SMB_82_(paper 3) n/a	1.6	U	N	N	N/A	N	0	0	N	0	0	N	N	N	N	N	N	N	N/A
SMB_83_ tooth 1 Upper second molar in situ	50	M	Y	N	27 in situ permanent upper seconD molar	N	0	0	N	0	0	Y	Y	N	Y small pits above CEJ	TOO STAINED	N	N	U opposing tooth missing
SMB_83_ tooth 2 Upper third molar in situ	50	M	Y	N	28 in situ permanent upper third molar	N	0	0	N	0	0	Y	Y	N	Y mall pits above CEJ	TOO STAINED	N	N	U opposing tooth missing
SMB_83_ tooth 3 & 4 lower canines in situ BILATERAL	50	M	Y	N	43 & 33 In situ permanent LOWER canines	N	0	0	N	0	0	Y x 2	Y X 2	N	Y X 2 multiple scattered over surface	TOO STAINED	N	N	Y
SMB_83_ tooth 5 & 6 UPPER canines LOOSE BILATERAL	50	M	Y	N	LOOSE: 13 & 23 permanent upper canines	N	0	0	N	0	0	Y x 2	Y X 2	N	Y - X2 multiple scattered over surface	TOO STAINED	N	N	Y
SMB_84_n/a	55	F	N	N	N/A	N	0	0	N	0	0	N	N	N	N	N	N	N	N/A	NO TEETH_DENTURES! NOT EXAMINED FOR ENAMEL HYPOPLASIA
SMB_85_n/a	45	M	N	N	N/A	N	0	0	N	0	0	N	N	N	N	N	N	N	N/A
no teeth = adults x 2 subadults x 18
Total sample N= 70 with teeth N= 40 without teeth N= 30
